# Supplementary material for: A Mechanistic Model of the HIF-1/HIF-2 Switch Regulating Hypoxia-Induced Cancer Stemness
Source: Int J Mol Sci. 2026 May 23;27(11):4697. doi: 10.3390/ijms27114697 (PMC13256912; doi:10.3390/ijms27114697)
Supplement: Supplementary file 1 [file ijms-27-04697-s001.zip]

Archive with 1 entries (1 files):
- ijms-4292636-supplementary.pdf
